# Supplementary material for: Factors Influencing Emergence of Tularemia, Hungary, 1984–2010
Source: Emerg Infect Dis. 2012 Aug;18(8):1379–81. doi: 10.3201/eid1808.111826 (PMC3414031; doi:10.3201/eid1808.111826)
Supplement: Technical Appendix — Detailed data of the annual Francisella tularensis–specific seroprevalence in the European brown hare (Lepus europaeus) population, the annual population density of European brown hares and common voles (Microtus arvalis), and the annual number of tularemia cases in humans, Hungary, 1984–2010. Data are for 3 counties in eastern Hungary: Békés, Csongrád, and Jász-Nagykun-Szolnok)*. [file 11-1826_Techapp-s1.xls]

## Sheet: Appendix Table
County	year	1984–85	1985–86	1986–87	1987–88	1988–89	1989–90	1990–91	1991–92	1992–93	1993–94	1994–95	1995–96	1996–97	1997–98	1998–99	1999–00	2000–01	2001–02	2002–03	2003–04	2004–05	2005–06	2006–07	2007–08	2008–09	2009–10
Békés†	No. hares tested	3773	3589	1854	3200	3238	4452	2987	3010	2101	2287	2816	2440	770	744	340	555	2919	5327	2037	1323	2130	2680	1323	4847	7588	2888
	No. F. tularensis–seropositive hares	20	65	9	21	480	500	97	23	486	83	558	153	8	152	4	204	47	318	75	7	262	85	10	38	48	30
	F. tularensis–specific seroprevalence in hare population (%)	0.530082	1.81109	0.485437	0.65625	14.824	11.2309	3.24741	0.76412	23.1318	3.62921	19.8153	6.27049	1.03896	20.4301	1.17647	36.7568	1.61014	5.96959	3.68189	0.529101	12.3005	3.17164	0.755858	0.78399	0.632578	1.03878
	Total hare population	120380	117580	114150	102654	103189	111643	109459	113934	99855	97676	98673	107362	105850	69756	87452	81676	90055	103794	119974	126478	104020	96595	97746	82881	89328	89149
	Population density of hares (animals/km2)	21.3779	20.8807	20.2715	18.23	18.325	19.8263	19.4385	20.2332	17.7329	17.346	17.523	19.0661	18.7976	12.3877	15.5303	14.5046	15.9926	18.4324	21.3058	22.4608	18.4726	17.154	17.3584	14.7186	15.8635	15.8317
	Population density of voles, scored from 1 (absent) to 10 (peak population)	NE	NE	NE	NE	NE	NE	NE	NE	NE	NE	NE	NE	1.89688	8.44062	2.7835	3.36925	2.29413	4.883	4.24863	1.89113	3.91713	3.087	NE	NE	3.18113	NE
	Human population	426911	424409	421907	419405	416903	414401	411896	410615	409334	408053	406772	405491	404210	402929	401648	400367	399086	397800	394328	390856	387384	383912	380440	376968	373496	370024
	Total no. tularemia cases in humans	0	2	8	1	11	10	5	2	12	1	8	0	0	26	5	14	1	15	7	7	8	14	1	0	1	3
	No. human tularemia cases/100,000 inhabitants	0	0.471244	1.89615	0.238433	2.6385	2.41312	1.2139	0.487074	2.93159	0.245066	1.9667	0	0	6.45275	1.24487	3.49679	0.250573	3.77074	1.77517	1.79094	2.06513	3.64667	0.262854	0	0.26774	0.810758
Csongrád‡	No. hares tested	8750	9729	5805	5851	5118	5930	5857	2222	6685	8043	9414	6855	1512	3496	2191	2555	2664	3605	2556	926	1247	1641	1066	2277	4190	4843
	No. F. tularensis–seropositive hares	38	25	4	0	2	116	164	10	288	171	2162	292	32	479	12	155	52	85	63	5	79	57	2	45	36	55
	F. tularensis–specific seroprevalence in hare population (%)	0.434286	0.256964	0.0689061	0	0.0390778	1.95616	2.80007	0.450045	4.30815	2.12607	22.9658	4.25966	2.1164	13.7014	0.547695	6.06654	1.95195	2.35784	2.46479	0.539957	6.3352	3.47349	0.187617	1.97628	0.859189	1.13566
	Total hare population	46560	48440	43907	33660	29890	34132	36540	42070	36860	43950	46090	47870	49770	42283	48924	45952	49601	50887	56173	58689	43653	39875	42570	40180	48150	50725
	Population density of hares (animals/km2)	10.9227	11.3637	10.3003	7.89644	7.01202	8.00717	8.57207	9.86938	8.64714	10.3104	10.8124	11.23	11.6758	9.91935	11.4773	10.7801	11.6361	11.9378	13.1779	13.7681	10.2407	9.35444	9.98668	9.42599	11.2957	11.8998
	Population density of voles, scored from 1 (absent) to 10 (peak population)	NE	NE	NE	NE	NE	NE	NE	NE	NE	NE	NE	NE	1.779	6.07875	2.31113	5.366	2.268	4.00613	3.523	2.10125	2.58975	4.36963	2.52163	4.27612	3.65325	2.91262
	Human population	449272	447526	445780	444034	442288	440542	438798	438298	437798	437298	436798	436298	435798	435298	434798	434298	433798	433300	432385	431470	430555	429640	428725	427810	426895	425980
	Total no. tularemia cases in humans	0	0	0	0	0	0	0	0	0	0	0	1	3	3	1	4	1	4	2	0	3	2	2	1	2	0
	No. human tularemia cases/100,000 inhabitants	0	0	0	0	0	0	0	0	0	0	0	0.229201	0.688392	0.689183	0.229992	0.921027	0.230522	0.923148	0.462551	0	0.696775	0.465506	0.4665	0.233749	0.468499	0
Jász-Nagykun-Szolnok§	No. hares tested	11493	12367	7447	7602	4213	6068	5740	2245	4107	3114	1286	2899	587	312	441	443	499	713	1017	390	974	2125	1675	4139	3811	1522
	No. F. tularensis–seropositive hares	82	270	85	134	433	835	411	49	770	165	242	455	24	51	2	102	16	55	30	0	18	205	19	31	50	20
	F. tularensis–specific seroprevalence in hare population (%)	0.713478	2.18323	1.1414	1.76269	10.2777	13.7607	7.16028	2.18263	18.7485	5.29865	18.818	15.6951	4.08859	16.3462	0.453515	23.0248	3.20641	7.71388	2.94985	0	1.84805	9.64706	1.13433	0.748973	1.31199	1.31406
	Total hare population	111798	113523	86588	68000	63148	73265	65555	76961	63387	72190	68513	76716	79614	59950	67167	63346	78178	74094	81281	91657	77992	77586	78887	67398	77477	71934
	Population density of hares (animals/km2)	20.0293	20.3384	15.5128	12.1826	11.3134	13.1259	11.7446	13.7881	11.3562	12.9333	12.2746	13.7442	14.2634	10.7404	12.0334	11.3489	14.0061	13.2744	14.562	16.421	13.9728	13.9	14.1331	12.0748	13.8805	12.8874
	Population density of voles, scored from 1 (absent) to 10 (peak population)	NE	NE	NE	NE	NE	NE	NE	NE	NE	NE	NE	NE	1.79525	8.198	1.57425	5.22263	1.96	3.48025	2.79738	1.55838	3.3865	3.50237	NE	4.30187	3.83288	NE
	Human population	437608	435604	433600	431596	429592	427588	425583	424672	423761	422850	421939	421028	420117	419206	418295	417384	416473	415558	412804	410050	407296	404542	401788	399034	396280	393526
	Total no. tularemia cases in humans	0	3	0	5	0	8	4	1	7	1	6	9	1	28	2	23	5	12	3	2	8	5	2	1	0	1
	No. human tularemia cases/100,000 inhabitants	0	0.688699	0	1.15849	0	1.87096	0.939887	0.235476	1.65187	0.23649	1.42201	2.13763	0.238029	6.67929	0.478131	5.51051	1.20056	2.88768	0.726737	0.487745	1.96417	1.23597	0.497775	0.250605	0	0.254113
Median values for the 3 counties	F. tularensis–specific seroprevalence in hare population (%)	0.530082	1.81109	0.485437	0.65625	10.2777	11.2309	3.24741	0.76	18.7485	3.62921	19.8153	6.27049	2.1164	16.3462	0.547695	23.0248	1.95195	5.97	2.94985	0.53	6.3352	3.47349	0.76	0.78	0.859189	1.13566
	Population density of hares (animals/km2)	20.0293	20.3384	15.5128	12.1826	11.3134	13.1259	11.7446	13.7881	11.3562	12.9333	12.2746	13.7442	14.2634	10.7404	12.0334	11.3489	14.0061	13.2744	14.562	16.421	13.9728	13.9	14.1331	12.0748	13.8805	12.8874
	Population density of voles, scored from 1 (absent) to 10 (peak population)	NE	NE	NE	NE	NE	NE	NE	NE	NE	NE	NE	NE	1.79525	8.198	2.31113	5.22263	2.268	4.00613	3.523	1.89113	3.3865	3.50237	2.52163	4.289	3.65325	2.91262
	No. human tularemia cases/100,000 inhabitants	0	0.471244	0	0.238433	0	1.87096	0.939887	0.235476	1.65187	0.23649	1.42201	0.229201	0.238029	6.45275	0.478131	3.49679	0.250573	2.88768	0.726737	0.487745	1.96417	1.23597	0.4665	0.233749	0.26774	0.254113
*Data for densities of common voles were obtained from the Central Agriculture Office, Budapest, Hungary. Data for the annual number of tularemia cases in humans was obtained from the National Center for Epidemiology, Budapest. NE, not examined, no data available.
†County size, 5631.05 km2; capital of county, Békéscsaba (46°40′N,21°5′E).
‡County size, 4262.68 km2; capital of county, Szeged (46°15′N,20°8′E).
§County size, 5581.71 km2; capital of county, Szolnok (47°17′N,20°19′E).
